# Supplementary material for: Body Roundness Index and Reported Vision Difficulty in U.S. Children and Adolescents: A Cross-Sectional Study of NHANES 2021–2023
Source: Healthcare (Basel). 2026 May 15;14(10):1352. doi: 10.3390/healthcare14101352 (PMC13206060; doi:10.3390/healthcare14101352)
Supplement: Supplementary file 1 [file healthcare-14-01352-s001.zip]

Archive with 1 entries (1 files):
- healthcare-4235374-supplementary.pdf
